# Supplementary material for: XRD and Molecular Dynamics Insights into Lattice Behavior of Oxide Nanocatalysts: The Case of CeO2
Source: Nanomaterials (Basel). 2026 Mar 6;16(5):333. doi: 10.3390/nano16050333 (PMC12986646; doi:10.3390/nano16050333)
Supplement: Supplementary file 1 [file nanomaterials-16-00333-s001.zip]

Archive with 2 entries (2 files):
- histogram_fit.inc
- nanomaterials-4185273-Supplementary Notes.pdf
