# Supplementary material for: XRD and Molecular Dynamics Insights into Lattice Behavior of Oxide Nanocatalysts: The Case of CeO2
Source: Nanomaterials (Basel). 2026 Mar 6;16(5):333. doi: 10.3390/nano16050333 (PMC12986646; doi:10.3390/nano16050333)
Supplement: Supplementary file 1 [file nanomaterials-16-00333-s001.zip › histogram_fit.inc]

macro LPSizeVariationSTR(scc,scv,a0c,a0v,deltaa0max, k1c,k1v, Dc, Dv, muc, muv, sigmac, sigmav, BOc, BOv, BCec, BCev, e0gc, e0gv,e0lc, e0lv){ 
		 
		#m_argu scc 'scale factor 
		#m_argu a0c 'bulk lattice parameter 
        #m_argu k1c '1/D coefficient 
        #m_argu Dc	'Diameter of the histogram bin 
        #m_argu muc	'lognormal average of the distribution 
        #m_argu sigmac	'standard deviation of the log normal distribution 
        #m_argu BOc	'Debye-Waller coefficient for O 
        #m_argu BCec 'Debye-Waller coefficient for Ce 
        #m_argu e0gc 'maximum microstrain for bulk (Gaussian component)
        #m_argu e0lc 'maximum microstrain for bulk (Lorentzian component) 
		 
        If_Prm_Eqn_Rpt(scc, scv, min 0.0000001 max = Min(2 Val + .3, 0.001);) 
        If_Prm_Eqn_Rpt(a0c, a0v, min 0 max = Min(2 Val + .3, 10);) 
        If_Prm_Eqn_Rpt(k1c, k1v, min 0 max = Min(2 Val + .01, 3);) 
        If_Prm_Eqn_Rpt(Dc, Dv, min 0 max = Min(2 Val + .01, 100);) 
        If_Prm_Eqn_Rpt(muc, muv, min 0 max = Min(2 Val + .01, 10);) 
        If_Prm_Eqn_Rpt(sigmac, sigmav, min 0 max = Min(2 Val + .01, 1);) 
        If_Prm_Eqn_Rpt(BOc, BOv, min 0 max = Min(2 Val + .01, 3);) 
        If_Prm_Eqn_Rpt(BCec, BCev, min 0 max = Min(2 Val + .01, 3);) 
        If_Prm_Eqn_Rpt(e0gc, e0gv, min 0 max = Min(2 Val + .01, 3);) 
        If_Prm_Eqn_Rpt(e0lc, e0lv, min 0 max = Min(2 Val + .01, 3);) 
		 
		prm #m_unique sc = CeV(scc,scv); 
		prm #m_unique a0 = CeV(a0c,a0v); 
		prm #m_unique k1 = CeV(k1c,k1v); 
		prm #m_unique Dia = CeV(Dc,Dv); 
		prm #m_unique mu = CeV(muc,muv); 
		prm #m_unique sigma = CeV(sigmac,sigmav); 
		prm #m_unique RR = Dv/2; 'Radius of the crystallite size 
		prm #m_unique rho = CeV(rhoc,rhov); 'Radius of the crystallite size 
		prm #m_unique re = CeV(rec,rev); 'Radius of the crystallite size 
		prm #m_unique fE = CeV(fEc,fEv); 'Radius of the crystallite size 
		prm #m_unique e0g = CeV(e0gc,e0gv); 'maximum microstrain
		prm #m_unique e0l = CeV(e0lc,e0lv); 'maximum microstrain
		
		
		prm #m_unique fb = 0.71 Exp(-0.2 Dv)/(1.31-0.91);
		prm #m_unique h = 1/2. Dv (1- If((1-fb)>=0, (1-fb)^(1/3.), -(-(1	-fb))^(1/3.))); ' this trick with the If statement is to prevent the imaginary contribution
		
		prm #m_unique f = (RR^3 - (RR-h)^3)/RR^3;
		
		prm #m_unique aD = a0 + deltaa0max 3.7 f / (4.4 - 0.7 f); ' lattice parameter dependence on Diameter 
		
		
		prm #m_unique Nuc = (Pi/6)*(Dia)^3/(aD/10)^3; :  1076.68042 ' Number of unit cells in the nanosphere     
		prm #m_unique NucSPU = (Pi/6)*(Dia )^3/((3 aD)/10)^3; :  39.8770524 'number of superunitcells     
		prm #m_unique NCe = Nuc 4;:4306.72166 ' number of Ceria atoms     
		prm #m_unique NO = Nuc 8;:8613.44333 ' number of Oxygen atoms     
    
    
		STR(F_M_3_M)       
			Cubic(=aD;)    
			 
			site O1 num_posns  8 x  0.25 y  0.25 z  0.25 occ O  1 beq =CeV(BOc,BOv);:0.00000     
			site Ce2 num_posns  4 x  0 y  0 z  0 occ Ce  1 beq =CeV(BCec,BCev);:0.00000     
			     
			point_by_point_beq_fo_etc 'using point by point structure factor 
			 
			WPPM_Sphere(, RR ) ' WPPM model for size 
			
			 
			'do not change the CeV below, it bugs by some reason if replaced by Dia, sigma, mu 
			prm #m_unique !logNormalWeight =  1 / (Sqrt(2 Pi) Dv sigmav) Exp(- 1/2. (Ln(Dv)-muv)^2/sigmav^2); 
			  
			scale = sc logNormalWeight (180/Pi Lam) Nuc Lam^2 / (16 Pi aD^3); :  0.0594473098 ' scale command with the correct normalization     
			
			prm #m_unique ermsG = Sqrt(Abs(If(Dia>2.8,(e0g^2 f (1-f) 1.6 / (2.6 - 0.4 f)),1e-5)));
			prm #m_unique fwhmG =360/Pi 4 Sqrt(Pi/2) 2 Sqrt(2 Ln(2) / Pi) ermsG;
			
			prm #m_unique ermsL = Sqrt(Abs(e0l^2 /*f (1-f) 1.6 / (2.6 - 0.4 f)*/));
			prm #m_unique fwhmL =360/Pi 4 Sqrt(Pi/2) 2/Pi ermsL;
			
			e0_from_Strain( 0.000985053371_0.00129543462,  ,fwhmG, ,fwhmL)
			 
			
			 
			 
	} 
